# Supplementary material for: The effect of strengthening nurse practitioners’ competency in occupational health services for agricultural workers exposed to pesticides in primary care units, Thailand: a before-and-after study
Source: J Educ Eval Health Prof. 2025 Apr 21;22:14. doi: 10.3352/jeehp.2025.22.14 (PMC12138529; doi:10.3352/jeehp.2025.22.14)
Supplement: Supplementary file 1 [file jeehp-22-14-dataset1.xlsx]

## Sheet: Sheet1
Attributes_pre_CG	Attributes_post_CG	Attributes_followup_CG	Attributes_pre_EG	Attributes_post_EG	Attributes_followup_EG	Knowledge_pre_CG	Knowledge_post_CG	Knowledge_followup_CG	Knowledge_pre_EG	Knowledge_post_EG	Knowledge_followup_EG	Skills_pre_CG	Skills_post_CG	Skills_followup_CG	Skills_pre_EG	Skills_post_EG	Skills_followup_EG	selfefficacy_pre_CG	selfefficacy_post_CG	selfefficacy_followup_CG	selfefficacy_pre_EG	selfefficacy_post_EG	selfefficacy_followup_EG
34	33	32	39	50	48	9	10	9	10	15	15	11	10	14	9	10	15	56	51	35	71	78	80
40	39	38	40	43	42	11	11	11	10	13	16	12	7	13	12	12	14	65	64	64	58	76	63
36	37	38	42	48	47	10	11	9	9	12	14	9	12	12	11	10	11	49	48	64	57	73	69
43	42	45	39	44	40	12	12	13	9	12	11	15	13	13	14	15	14	63	64	68	58	64	73
39	37	36	48	49	50	9	13	11	7	10	14	5	10	7	7	7	13	61	54	46	70	68	77
50	51	49	43	50	48	13	12	12	9	9	12	6	6	6	7	8	7	66	74	74	66	70	74
45	44	46	42	45	44	12	11	12	12	10	15	10	10	13	9	4	13	75	67	80	71	60	78
39	35	36	41	44	43	7	7	8	7	16	15	10	9	9	13	13	13	54	52	50	67	64	66
39	44	40	36	38	40	9	10	12	11	11	12	9	11	15	9	8	10	67	61	60	64	63	64
35	36	37	42	48	45	12	12	12	11	13	16	10	11	9	8	12	13	61	51	64	64	67	79
47	48	46	41	45	44	8	8	10	8	12	16	8	8	8	5	10	14	78	76	61	47	57	48
36	36	37	40	41	42	8	9	9	10	16	16	7	8	14	10	14	14	65	45	60	57	67	71
38	39	42	39	43	41	8	8	10	8	14	15	10	10	8	12	13	13	64	61	64	61	72	67
35	32	31	40	44	42	8	8	11	7	16	16	13	13	13	9	14	14	52	43	51	62	64	67
35	36	36	37	40	39	10	11	10	11	11	9	9	9	12	9	6	4	58	57	60	48	62	50
47	49	49	42	46	45	10	10	11	13	15	15	7	9	8	11	13	10	71	78	66	60	66	64
43	44	42	40	43	42	9	8	9	8	15	17	13	7	9	11	12	11	56	54	67	64	65	66
40	39	38	41	45	42	10	11	11	9	11	15	8	9	11	9	12	10	53	48	59	64	64	61
42	41	40	37	39	40	9	10	12	11	10	13	7	9	6	9	10	10	67	52	65	59	62	64
36	37	34	45	47	46	10	11	11	9	11	14	12	10	10	11	11	11	53	51	53	71	65	66
42	45	49	34	45	50	11	11	11	9	12	14	11	11	11	10	9	10	74	64	63	50	63	64
30	32	33	35	40	39	11	10	11	6	15	13	8	8	8	9	11	12	51	51	49	57	71	66
38	37	27	42	50	49	10	8	9	8	11	11	8	8	5	14	14	10	71	61	61	61	72	77
45	46	44	32	35	33	10	10	10	8	11	12	10	10	11	3	12	16	46	50	58	48	62	60
40	41	39	41	48	49	9	10	11	9	9	13	9	8	10	11	12	9	71	68	69	52	78	75
39	42	48	40	42	41	10	9	10	12	13	16	7	8	7	11	10	9	61	65	69	58	64	58
42	41	40	40	44	40	10	10	10	8	11	14	12	8	10	9	9	11	64	66	66	64	69	64
46	46	47	41	43	44	9	11	12	7	13	16	8	7	11	10	13	13	75	80	80	61	63	69
41	42	39	42	44	42	8	10	7	7	12	17	9	9	7	7	9	16	60	62	60	68	69	64
41	44	43	39	43	41	12	12	11	8	13	12	10	10	8	9	14	13	65	64	57	49	76	65
